# Supplementary material for: Transboundary Cooperation in the Tumen River Basin Is the Key to Amur Leopard (Panthera pardus) Population Recovery in the Korean Peninsula
Source: Animals (Basel). 2023 Dec 22;14(1):59. doi: 10.3390/ani14010059 (PMC10778315; doi:10.3390/ani14010059)
Supplement: Supplementary file 1 [file animals-14-00059-s001.zip]

Archive with 1 entries (1 files):
- animals-2694123-supplementary.pdf
